# Supplementary material for: Smartphones for community health in rural Cambodia: A feasibility study
Source: Wellcome Open Res. 2018 Jun 12;3:69. [Version 1] doi: 10.12688/wellcomeopenres.13751.1 (PMC6069733; doi:10.12688/wellcomeopenres.13751.1)
Supplement: Supplementary file 1 [file wellcomeopenres-3-14942-s0000.tgz]

Archive with 1 entries (1 files):
- 5a003572-7c83-4e5f-9082-4c14cc358900.docx
